# Supplementary material for: eHealthResp, a Digital Intervention to Improve Antibiotic Prescribing in Respiratory Infections: A Pilot Study
Source: Life (Basel). 2022 Jul 30;12(8):1160. doi: 10.3390/life12081160 (PMC9410258; doi:10.3390/life12081160)
Supplement: Supplementary file 1 [file life-12-01160-s001.zip]

Archive with 2 entries (2 files):
- S1 - OnlineCourse_SuppMat.pdf
- S2 - eHealthResp app_SuppMat.pdf
